# Supplementary material for: Involving Children in Creating a Healthy Environment in Low Socioeconomic Position (SEP) Neighborhoods in The Netherlands: A Participatory Action Research (PAR) Project
Source: Int J Environ Res Public Health. 2021 Nov 19;18(22):12131. doi: 10.3390/ijerph182212131 (PMC8624284; doi:10.3390/ijerph182212131)
Supplement: Supplementary file 1 [file ijerph-18-12131-s001.zip]

Archive with 1 entries (1 files):
- ijerph-1431450-supplementary.pdf
